# Supplementary material for: Airborne Microbiome of Tropical Ostrich Farms: Diversity, Antibiotic Resistance, and Biogeochemical Cycling Potential
Source: Animals (Basel). 2026 Mar 12;16(6):880. doi: 10.3390/ani16060880 (PMC13023248; doi:10.3390/ani16060880)
Supplement: Supplementary file 1 [file animals-16-00880-s001.zip]

Archive with 1 entries (1 files):
- animals-4079997-supplementary.pdf
